# Supplementary material for: Anti-Osteoporotic Effect of Lactobacillus brevis AR281 in an Ovariectomized Mouse Model Mediated by Inhibition of Osteoclast Differentiation
Source: Biology (Basel). 2022 Feb 24;11(3):359. doi: 10.3390/biology11030359 (PMC8944959; doi:10.3390/biology11030359)
Supplement: Supplementary file 1 [file biology-11-00359-s001.zip]

Archive with 1 entries (1 files):
- biology-1587696-supplementary.pdf
